# Supplementary material for: Calibration of Self-Reported Time Spent Sitting, Standing and Walking among Office Workers: A Compositional Data Analysis
Source: Int J Environ Res Public Health. 2019 Aug 27;16(17):3111. doi: 10.3390/ijerph16173111 (PMC6747301; doi:10.3390/ijerph16173111)
Supplement: Supplementary file 1 [file ijerph-16-03111-s001.zip]

Archive with 2 entries (2 files):
- File S1.docx
- File S2.docx
